# Supplementary material for: Paraboea dolomitica (Gesneriaceae), a new species from Guizhou, China
Source: PhytoKeys. 2020 Jul 16;153:37–48. doi: 10.3897/phytokeys.153.50933 (PMC7381718; doi:10.3897/phytokeys.153.50933)
Supplement: XML Treatment for Paraboea dolomitica [file phytokeys.153.50933-treatment1.xml]

<!DOCTYPE tp:taxon-treatment
  PUBLIC "-//TaxonX//DTD Taxonomic Treatment Publishing DTD v0 20100105//EN" "tax-treatment-NSO.dtd">
<tp:taxon-treatment xmlns:tp="http://www.plazi.org/taxpub"><tp:treatment-meta><kwd-group><label>Taxon classification</label><kwd><named-content xmlns:xlink="http://www.w3.org/1999/xlink" content-type="kingdom">Plantae</named-content></kwd><kwd><named-content xmlns:xlink="http://www.w3.org/1999/xlink" content-type="order">Lamiales</named-content></kwd><kwd><named-content xmlns:xlink="http://www.w3.org/1999/xlink" content-type="family">Gesneriaceae</named-content></kwd></kwd-group><mixed-citation publication-type="journal"><person-group><name><surname>Guo</surname><given-names>Zhiyou</given-names></name><name><surname>Wu</surname><given-names>Zhaowen</given-names></name><name><surname>Xu</surname><given-names>Weibin</given-names></name><name><surname>Li</surname><given-names>Zhenyu</given-names></name><name><surname>Xiang</surname><given-names>Xiaoguo</given-names></name></person-group><article-title><italic><tp:taxon-name><tp:taxon-name-part taxon-name-part-type="genus" reg="Paraboea">Paraboea</tp:taxon-name-part> <tp:taxon-name-part taxon-name-part-type="species" reg="dolomitica">dolomitica</tp:taxon-name-part></tp:taxon-name></italic> (<tp:taxon-name><tp:taxon-name-part taxon-name-part-type="family">Gesneriaceae</tp:taxon-name-part></tp:taxon-name>), a new species from Guizhou, China</article-title><source>PhytoKeys</source><day>16</day><month>7</month><year>2020</year><volume>153</volume><fpage>37</fpage><lpage>48</lpage><pub-id pub-id-type="doi">10.3897/phytokeys.153.50933</pub-id></mixed-citation></tp:treatment-meta><tp:nomenclature><tp:taxon-name><object-id xmlns:xlink="http://www.w3.org/1999/xlink" content-type="arpha" xlink:type="simple">5EE482F6-1485-5B12-AA8C-89BF6F34461D</object-id>
              <tp:taxon-name-part taxon-name-part-type="genus" reg="Paraboea">Paraboea</tp:taxon-name-part>
              <tp:taxon-name-part taxon-name-part-type="species" reg="dolomitica">dolomitica</tp:taxon-name-part>
              <object-id xmlns:xlink="http://www.w3.org/1999/xlink" content-type="ipni" xlink:type="simple">urn:lsid:ipni.org:names:77210596-1</object-id>
            </tp:taxon-name><tp:taxon-authority>Z.Y. Li, X.G. Xiang &amp; Z.Y. Guo</tp:taxon-authority><tp:taxon-status xmlns:xlink="http://www.w3.org/1999/xlink" xlink:type="simple">sp. nov.</tp:taxon-status><xref ref-type="fig" rid="F2">Figs 2</xref><xref ref-type="fig" rid="F3">, 3</xref></tp:nomenclature><tp:treatment-sec sec-type="diagnosis" id="SECID0EJGAE"><title>Diagnosis.</title><p><italic><tp:taxon-name><tp:taxon-name-part taxon-name-part-type="genus" reg="Paraboea">Paraboea</tp:taxon-name-part> <tp:taxon-name-part taxon-name-part-type="species" reg="dolomitica">dolomitica</tp:taxon-name-part></tp:taxon-name></italic> is morphologically similar to <italic><tp:taxon-name><tp:taxon-name-part taxon-name-part-type="genus" reg="Paraboea">P.</tp:taxon-name-part> <tp:taxon-name-part taxon-name-part-type="species" reg="filipes">filipes</tp:taxon-name-part></tp:taxon-name></italic>. Both of them have obovate leaf blades, 1–4-flowered cymes and a purplish corolla, but <italic><tp:taxon-name><tp:taxon-name-part taxon-name-part-type="genus" reg="Paraboea">P.</tp:taxon-name-part> <tp:taxon-name-part taxon-name-part-type="species" reg="dolomitica">dolomitica</tp:taxon-name-part></tp:taxon-name></italic> differs from <italic><tp:taxon-name><tp:taxon-name-part taxon-name-part-type="genus" reg="Paraboea">P.</tp:taxon-name-part> <tp:taxon-name-part taxon-name-part-type="species" reg="filipes">filipes</tp:taxon-name-part></tp:taxon-name></italic> by its leathery leaves with denticulate margins (<italic>vs.</italic> papery leaves with subentire margins in <italic><tp:taxon-name><tp:taxon-name-part taxon-name-part-type="genus" reg="Paraboea">P.</tp:taxon-name-part> <tp:taxon-name-part taxon-name-part-type="species" reg="filipes">filipes</tp:taxon-name-part></tp:taxon-name></italic>), peduncles sparsely covered with brown hairs (vs. sparsely sericeous-lanate when young and glabrate when mature), two woolly bracts (vs. two glabrous bracts), reniform anthers (vs. oblong anthers), two staminodes 0.3 cm long (vs. 1 staminodes 0.02 cm long), and flowering during April and May (vs. flowering during September and October) (Table <xref ref-type="table" rid="T1">1</xref>).</p><fig id="F2" position="float" orientation="portrait"><object-id xmlns:xlink="http://www.w3.org/1999/xlink" content-type="doi" xlink:type="simple">10.3897/phytokeys.153.50933.figure2</object-id><object-id xmlns:xlink="http://www.w3.org/1999/xlink" content-type="arpha" xlink:type="simple">28DFA951-1E77-5344-AE7F-A40CBD0B3088</object-id><label>Figure 2.</label><caption><p><italic><tp:taxon-name><tp:taxon-name-part taxon-name-part-type="genus" reg="Paraboea">Paraboea</tp:taxon-name-part> <tp:taxon-name-part taxon-name-part-type="species" reg="dolomitica">dolomitica</tp:taxon-name-part></tp:taxon-name></italic>. <bold>A</bold> Habitat <bold>B</bold> flowering habit <bold>C</bold> flower face view <bold>D</bold> opened corolla showing stamens, staminodes and pistil <bold>E</bold> bracts <bold>F</bold> pistil with calyx <bold>G</bold> adaxial leaf blade; and <bold>H</bold> abaxial leaf blade.</p></caption><graphic xmlns:xlink="http://www.w3.org/1999/xlink" xlink:href="phytokeys-153-037-g002.jpg" position="float" orientation="portrait" xlink:type="simple" id="oo_432322.jpg"><uri content-type="original_file" xlink:type="simple">https://binary.pensoft.net/fig/432322</uri></graphic></fig><p>Phylogenetic analysis suggested that <italic><tp:taxon-name><tp:taxon-name-part taxon-name-part-type="genus" reg="Paraboea">P.</tp:taxon-name-part> <tp:taxon-name-part taxon-name-part-type="species" reg="dolomitica">dolomitica</tp:taxon-name-part></tp:taxon-name></italic> was nested in a clade including <italic><tp:taxon-name><tp:taxon-name-part taxon-name-part-type="genus" reg="Paraboea">P.</tp:taxon-name-part> <tp:taxon-name-part taxon-name-part-type="species" reg="crassifolia">crassifolia</tp:taxon-name-part></tp:taxon-name></italic> (Hemsl.) Burtt, <italic><tp:taxon-name><tp:taxon-name-part taxon-name-part-type="genus" reg="Paraboea">P.</tp:taxon-name-part> <tp:taxon-name-part taxon-name-part-type="species" reg="tetrabracteata">tetrabracteata</tp:taxon-name-part></tp:taxon-name></italic> F. Wen, Xin Hong &amp; Y. G. Wei, <italic><tp:taxon-name><tp:taxon-name-part taxon-name-part-type="genus" reg="Paraboea">P.</tp:taxon-name-part> <tp:taxon-name-part taxon-name-part-type="species" reg="peltifolia">peltifolia</tp:taxon-name-part></tp:taxon-name></italic> D. Fang et Z. Zeng, <italic><tp:taxon-name><tp:taxon-name-part taxon-name-part-type="genus" reg="Paraboea">P.</tp:taxon-name-part> <tp:taxon-name-part taxon-name-part-type="species" reg="vetutina">vetutina</tp:taxon-name-part></tp:taxon-name></italic> (W. T. Wang et C. Z. Gao) Burtt, <italic><tp:taxon-name><tp:taxon-name-part taxon-name-part-type="genus" reg="Paraboea">P.</tp:taxon-name-part> <tp:taxon-name-part taxon-name-part-type="species" reg="dushanensis">dushanensis</tp:taxon-name-part></tp:taxon-name></italic> W. B. Xu &amp; M. Q. Han, <italic><tp:taxon-name><tp:taxon-name-part taxon-name-part-type="genus" reg="Paraboea">P.</tp:taxon-name-part> <tp:taxon-name-part taxon-name-part-type="species" reg="dictyoneura">dictyoneura</tp:taxon-name-part></tp:taxon-name></italic> (Hance) Burtt, <italic>P <tp:taxon-name><tp:taxon-name-part taxon-name-part-type="genus" reg="Paraboea"/><tp:taxon-name-part taxon-name-part-type="species" reg="xiangguiensis">xiangguiensis</tp:taxon-name-part></tp:taxon-name></italic> W. B. Xu &amp; B. Pan and <italic><tp:taxon-name><tp:taxon-name-part taxon-name-part-type="genus" reg="Paraboea">P.</tp:taxon-name-part> <tp:taxon-name-part taxon-name-part-type="species" reg="guilinensis">guilinensis</tp:taxon-name-part></tp:taxon-name></italic> L. Xu et Y. G. Wei, but <italic><tp:taxon-name><tp:taxon-name-part taxon-name-part-type="genus" reg="Paraboea">P.</tp:taxon-name-part> <tp:taxon-name-part taxon-name-part-type="species" reg="dolomitica">dolomitica</tp:taxon-name-part></tp:taxon-name></italic> can be easily differentiated from them in leaf position, inflorescence, penduncle, bract and capsule. The detailed morphological comparison of the species most morphologically similar to <italic><tp:taxon-name><tp:taxon-name-part taxon-name-part-type="genus" reg="Paraboea">P.</tp:taxon-name-part> <tp:taxon-name-part taxon-name-part-type="species" reg="dolomitica">dolomitica</tp:taxon-name-part></tp:taxon-name></italic> is listed in Table <xref ref-type="table" rid="T1">1</xref>.</p><table-wrap id="T1" position="float" orientation="portrait"><label>Table 1.</label><caption><p>Morphological comparisons between <italic><tp:taxon-name><tp:taxon-name-part taxon-name-part-type="genus" reg="Paraboea">Paraboea</tp:taxon-name-part> <tp:taxon-name-part taxon-name-part-type="species" reg="dolomitica">dolomitica</tp:taxon-name-part></tp:taxon-name></italic> and its relatives its relatives based on morphological observation and phylogenetic analyses.</p></caption><table id="TID0ELMAG" rules="all"><tbody><tr><th rowspan="1" colspan="1">Characters</th><th rowspan="1" colspan="1">
                      <italic><tp:taxon-name><tp:taxon-name-part taxon-name-part-type="genus" reg="Paraboea">P.</tp:taxon-name-part> <tp:taxon-name-part taxon-name-part-type="species" reg="dolomitica">dolomitica</tp:taxon-name-part></tp:taxon-name></italic>
                    </th><th rowspan="1" colspan="1">
                      <italic><tp:taxon-name><tp:taxon-name-part taxon-name-part-type="genus" reg="Paraboea">P.</tp:taxon-name-part> <tp:taxon-name-part taxon-name-part-type="species" reg="filipes">filipes</tp:taxon-name-part></tp:taxon-name></italic>
                    </th><th rowspan="1" colspan="1">
                      <italic><tp:taxon-name><tp:taxon-name-part taxon-name-part-type="genus" reg="Paraboea">P.</tp:taxon-name-part> <tp:taxon-name-part taxon-name-part-type="species" reg="dictyoneura">dictyoneura</tp:taxon-name-part></tp:taxon-name></italic>
                    </th><th rowspan="1" colspan="1">
                      <italic><tp:taxon-name><tp:taxon-name-part taxon-name-part-type="genus" reg="Paraboea">P.</tp:taxon-name-part> <tp:taxon-name-part taxon-name-part-type="species" reg="crassifolia">crassifolia</tp:taxon-name-part></tp:taxon-name></italic>
                    </th><th rowspan="1" colspan="1">
                      <italic><tp:taxon-name><tp:taxon-name-part taxon-name-part-type="genus" reg="Paraboea">P.</tp:taxon-name-part> <tp:taxon-name-part taxon-name-part-type="species" reg="dushanensis">dushanensis</tp:taxon-name-part></tp:taxon-name></italic>
                    </th><th rowspan="1" colspan="1">
                      <italic><tp:taxon-name><tp:taxon-name-part taxon-name-part-type="genus" reg="Paraboea">P.</tp:taxon-name-part> <tp:taxon-name-part taxon-name-part-type="species" reg="peltifolia">peltifolia</tp:taxon-name-part></tp:taxon-name></italic>
                    </th></tr><tr><td rowspan="1" colspan="1">Rhizome</td><td rowspan="1" colspan="1">1.5–6.0 cm long, ca. 0.3–0.5 cm diam.</td><td rowspan="1" colspan="1">up to 2.5 cm long, ca. 0.3 cm diam.</td><td rowspan="1" colspan="1">1.5–2.5 cm long, 0.7–0.8 cm diam.</td><td rowspan="1" colspan="1">0.5–1.5 cm long, 0.5–0.9 cm diam.</td><td rowspan="1" colspan="1">4–10 cm long, 0.2–0.6 cm diam.</td><td rowspan="1" colspan="1">2–7 cm long, 0.5–1 cm diam.</td></tr><tr><td rowspan="1" colspan="1">Stem</td><td rowspan="1" colspan="1">present</td><td rowspan="1" colspan="1">absent</td><td rowspan="1" colspan="1">absent or up to 10 cm</td><td rowspan="1" colspan="1">absent or up to 15 cm</td><td rowspan="1" colspan="1">absent</td><td rowspan="1" colspan="1">present</td></tr><tr><td rowspan="1" colspan="1">Leaf position</td><td rowspan="1" colspan="1">crowded near the stem apex, opposite</td><td rowspan="1" colspan="1">basal, rosette</td><td rowspan="1" colspan="1">basal or crowded near the stem apex, rosette</td><td rowspan="1" colspan="1">basal or crowded near the stem apex</td><td rowspan="1" colspan="1">congested at the apex of rhizome</td><td rowspan="1" colspan="1">spiral at the stem apex</td></tr><tr><td rowspan="1" colspan="1">Leaf blade</td><td rowspan="1" colspan="1">leathery, obovate to elliptic, 2.5–4.5 × 1.0–1.5 cm, margin denticulate</td><td rowspan="1" colspan="1">papery, obovate to obovate-oblong, (1~) 2–5 × (0.3~) 0.7–2.2 cm, margin shallowly crenate or subentire</td><td rowspan="1" colspan="1">thick papery, oblanceolate, 7–19 × 1.2–4.5 cm, margin serrate to dentate or subentire</td><td rowspan="1" colspan="1">thick papery, obovate or ovate, 3–16 × 1.5–7 cm, margin crenate to denate or subentire</td><td rowspan="1" colspan="1">leathery, cuneate to attenuate, 4–8 × 0.7–1.5 cm, margin crenate to shallowly repand</td><td rowspan="1" colspan="1">papery, obovate to oblanceolate, spatulate or subspatulate, 6–33.5 × 3–14.3 cm, margin crenate-serrate</td></tr><tr><td rowspan="1" colspan="1">Cymes</td><td rowspan="1" colspan="1">1–4-flowered</td><td rowspan="1" colspan="1">1–4-flowered</td><td rowspan="1" colspan="1">5–20-flowered</td><td rowspan="1" colspan="1">4–12-flowered</td><td rowspan="1" colspan="1">1–5-flowered</td><td rowspan="1" colspan="1">2–15-flowered</td></tr><tr><td rowspan="1" colspan="1">Peduncle</td><td rowspan="1" colspan="1">3–5 cm long, sparsely lanate with glandular hairs</td><td rowspan="1" colspan="1">3–7 cm long, glabrescent</td><td rowspan="1" colspan="1">8–21 cm long, pannose to sparsely pannose</td><td rowspan="1" colspan="1">3–12 cm long, woolly to pannose</td><td rowspan="1" colspan="1">3–5 cm long, ferruginous matted indumentum</td><td rowspan="1" colspan="1">4–6 cm long, woolly</td></tr><tr><td rowspan="1" colspan="1">Bract</td><td rowspan="1" colspan="1">2, linear, 0.3–0.4 cm long</td><td rowspan="1" colspan="1">2, narrowly oblong-ovate, ca. 0.1 cm long</td><td rowspan="1" colspan="1">2 or 3, lanceolate to narrowly oblong, 0.5–1.3 cm long</td><td rowspan="1" colspan="1">2, linear to subulate, 0.2–0.5 cm long</td><td rowspan="1" colspan="1">2, linear-lanceolate, 0.3–0.5 cm long</td><td rowspan="1" colspan="1">2, lanceolate-triangular, 0.2–0.3 (~0.4) cm long</td></tr><tr><td rowspan="1" colspan="1">Calyx</td><td rowspan="1" colspan="1">5-parted</td><td rowspan="1" colspan="1">5-parted</td><td rowspan="1" colspan="1">5-parted</td><td rowspan="1" colspan="1">5-parted</td><td rowspan="1" colspan="1">5-parted</td><td rowspan="1" colspan="1">2-lipped</td></tr><tr><td rowspan="1" colspan="1">Corolla</td><td rowspan="1" colspan="1">purplish</td><td rowspan="1" colspan="1">purplish</td><td rowspan="1" colspan="1">purplish</td><td rowspan="1" colspan="1">purplish</td><td rowspan="1" colspan="1">purple-blue</td><td rowspan="1" colspan="1">white</td></tr><tr><td rowspan="1" colspan="1">Anther</td><td rowspan="1" colspan="1">reniform</td><td rowspan="1" colspan="1">narrowly oblong</td><td rowspan="1" colspan="1">oblong</td><td rowspan="1" colspan="1">oblong</td><td rowspan="1" colspan="1">elliptic</td><td rowspan="1" colspan="1">reniform</td></tr><tr><td rowspan="1" colspan="1">Staminodes</td><td rowspan="1" colspan="1">2, 0.3 cm long</td><td rowspan="1" colspan="1">1, ca. 0.02 cm long</td><td rowspan="1" colspan="1">3, 0.2–0.45 cm long</td><td rowspan="1" colspan="1">2, 0.2–0.25 cm long</td><td rowspan="1" colspan="1">3, 0.25–0.3 cm long</td><td rowspan="1" colspan="1">2, 0.2 cm long</td></tr><tr><td rowspan="1" colspan="1">Capsule</td><td rowspan="1" colspan="1">1.5–1.8 cm long, slightly twisted</td><td rowspan="1" colspan="1">0.5–1.1 cm long, not twisted</td><td rowspan="1" colspan="1">1.5–6 cm long, spirally twisted to nearly straight</td><td rowspan="1" colspan="1">2–4.5 cm long, spirally twisted</td><td rowspan="1" colspan="1">1.2–3.1 cm long, not twisted</td><td rowspan="1" colspan="1">1–3.6 cm long, not twisted</td></tr><tr><td rowspan="1" colspan="1">Flowering</td><td rowspan="1" colspan="1">April and May</td><td rowspan="1" colspan="1">September and October</td><td rowspan="1" colspan="1">April and May</td><td rowspan="1" colspan="1">June and July</td><td rowspan="1" colspan="1">May and June</td><td rowspan="1" colspan="1">March and April</td></tr></tbody></table><table-wrap-foot><fn><p>Note: The morphological characters of <italic><tp:taxon-name><tp:taxon-name-part taxon-name-part-type="genus" reg="Paraboea">P.</tp:taxon-name-part> <tp:taxon-name-part taxon-name-part-type="species" reg="filipes">filipes</tp:taxon-name-part></tp:taxon-name></italic>, <italic><tp:taxon-name><tp:taxon-name-part taxon-name-part-type="genus" reg="Paraboea">P.</tp:taxon-name-part> <tp:taxon-name-part taxon-name-part-type="species" reg="dictyoneura">dictyoneura</tp:taxon-name-part></tp:taxon-name></italic>, <italic><tp:taxon-name><tp:taxon-name-part taxon-name-part-type="genus" reg="Paraboea">P.</tp:taxon-name-part> <tp:taxon-name-part taxon-name-part-type="species" reg="crassifolia">crassifolia</tp:taxon-name-part></tp:taxon-name></italic> and <italic><tp:taxon-name><tp:taxon-name-part taxon-name-part-type="genus" reg="Paraboea">P.</tp:taxon-name-part> <tp:taxon-name-part taxon-name-part-type="species" reg="peltifolia">peltifolia</tp:taxon-name-part></tp:taxon-name></italic> are from <xref ref-type="bibr" rid="B8">Li and Wang (2004)</xref> and the characters of <italic><tp:taxon-name><tp:taxon-name-part taxon-name-part-type="genus" reg="Paraboea">P.</tp:taxon-name-part> <tp:taxon-name-part taxon-name-part-type="species" reg="dushanensis">dushanensis</tp:taxon-name-part></tp:taxon-name></italic> are from <xref ref-type="bibr" rid="B28">Xu et al. (2017a)</xref>.</p></fn></table-wrap-foot></table-wrap></tp:treatment-sec><tp:treatment-sec sec-type="material" id="SECID0EH3AE"><title>Type.</title><p>China. Guizhou: Shibing County, Yuntai Mountain, <named-content xmlns:xlink="http://www.w3.org/1999/xlink" content-type="dwc:verbatimCoordinates" xlink:type="simple"><named-content content-type="geo-json" specific-use="{&#34;type&#34;:&#34;Point&#34;,&#34;coordinates&#34;:[108.116667,27.122417]}" id="NCID0EQ3AE" xlink:type="simple">27°06'80.7"N, 108°07'00.0"E</named-content></named-content>, elevation 885 m, on rock faces of a karst dolomite cave, 2 May 2017, Z.Y. Guo 20170047 (holotype: PE!; isotypes: PE!, QNUN!).</p><p>Perennial herbs. Rhizomes subterete, 1.5–6.0 cm long, 0.3–0.5 cm diam. Roots slender, fibrous. Leaves crowded near stem apex, opposite; blade leathery, obovate to elliptic, 2.5–4.5 cm long, 1.0–1.5 cm wide, apex acute or rounded, base rounded to broadly cuneate, margin denticulate, involute; adaxial surface with arachnoid covering when young, but glabrescent when mature, abaxially densely brown woolly; principal vein depressed above, raised beneath, lateral veins 3–6 on each side of midrib, tertiary venation inconspicuous; petiole 0.8–2.0 cm long, 0.2–0.3 cm broad, densely covered with appressed velvety hairs. Cymes axillary, umbel-like 1–4-flowered; peduncle 3–5 cm long, 0.05–0.08 cm in diameter, sparsely lanate and glandulose-pubescent. Bracts 2, 0.3–0.4 cm long, linear, woolly beneath; pedicel 0.8–2.2 cm long, 0.05–0.1 cm in diameter, sparsely lanate with glandular hairs. Calyx 5-parted, 0.4–0.6 cm long, 0.1–0.15 cm in diameter, apex acute, densely brown woolly; segments linear. Corolla oblique-campanulate, zygomorphic, purplish, 1.0–1.2 cm long, outside and inside glabrous; tube 0.5–0.6 cm long; throat ca. 0.7 cm in diameter; adaxial lip 2-lobed, lobes orbicular or deltoid, abaxial lip 3-lobed, lobes oblong-elliptic or oblong. Stamens 2, glabrous; filaments 0.5–0.6 cm long, ca. 0.08 cm in diameter, yellow, curved at the upper part; anthers reniform, ca. 0.3 cm long, 0.2 cm broad; staminodes 2, linear, ca. 0.3 cm long. Pistil glabrous, ovary linear, stigma capitate. Capsule linear, 1.5–1.8 cm long, 0.15–0.2 cm broad, glabrous, slightly twisted.</p></tp:treatment-sec><tp:treatment-sec sec-type="distribution" id="SECID0EW3AE"><title>Distribution.</title><p><italic><tp:taxon-name><tp:taxon-name-part taxon-name-part-type="genus" reg="Paraboea">Paraboea</tp:taxon-name-part> <tp:taxon-name-part taxon-name-part-type="species" reg="dolomitica">dolomitica</tp:taxon-name-part></tp:taxon-name></italic> is known from Yuntai Mountain, Shibing County and Wuyang River, Zhenyuan County, Guizhou, China.</p></tp:treatment-sec><tp:treatment-sec sec-type="phenology" id="SECID0EH4AE"><title>Phenology.</title><p>Flowering occurs in April and May and the fruiting occurs between June and August.</p></tp:treatment-sec><tp:treatment-sec sec-type="etymology" id="SECID0EM4AE"><title>Etymology.</title><p>The specific epithet refers to the habitat of this new species, the dolomite karst area.</p></tp:treatment-sec><tp:treatment-sec sec-type="habitat" id="SECID0ER4AE"><title>Habitat and ecology.</title><p><italic><tp:taxon-name><tp:taxon-name-part taxon-name-part-type="genus" reg="Paraboea">Paraboea</tp:taxon-name-part> <tp:taxon-name-part taxon-name-part-type="species" reg="dolomitica">dolomitica</tp:taxon-name-part></tp:taxon-name></italic> grows on rock faces of dolomite karst area, at an elevation of ca. 650–855 m. Accompanying plants in the habitat are sparse and include trees, such as <italic><tp:taxon-name><tp:taxon-name-part taxon-name-part-type="genus" reg="Platycarya">Platycarya</tp:taxon-name-part> <tp:taxon-name-part taxon-name-part-type="species" reg="strobilacea">strobilacea</tp:taxon-name-part></tp:taxon-name></italic> Sieb. et Zucc., <italic><tp:taxon-name><tp:taxon-name-part taxon-name-part-type="genus" reg="Cotinus">Cotinus</tp:taxon-name-part> <tp:taxon-name-part taxon-name-part-type="species" reg="coggygria">coggygria</tp:taxon-name-part></tp:taxon-name></italic> Scop., and herbs such as <italic><tp:taxon-name><tp:taxon-name-part taxon-name-part-type="genus" reg="Selaginella">Selaginella</tp:taxon-name-part> <tp:taxon-name-part taxon-name-part-type="species" reg="moellendorfii">moellendorfii</tp:taxon-name-part></tp:taxon-name></italic> Hieron., <italic><tp:taxon-name><tp:taxon-name-part taxon-name-part-type="genus" reg="Paphiopedilum">Paphiopedilum</tp:taxon-name-part> <tp:taxon-name-part taxon-name-part-type="species" reg="micranthum">micranthum</tp:taxon-name-part></tp:taxon-name></italic> T. Tang et F. T. Wang, <italic><tp:taxon-name><tp:taxon-name-part taxon-name-part-type="genus" reg="Viola">Viola</tp:taxon-name-part> <tp:taxon-name-part taxon-name-part-type="species" reg="diffusa">diffusa</tp:taxon-name-part></tp:taxon-name></italic> Ging., <tp:taxon-name><tp:taxon-name-part taxon-name-part-type="genus" reg="Galium">Galium</tp:taxon-name-part> <tp:taxon-name-part taxon-name-part-type="species" reg="aparine">aparine</tp:taxon-name-part> <tp:taxon-name-part taxon-name-part-type="authority">Linn.</tp:taxon-name-part> <tp:taxon-name-part taxon-name-part-type="infraspecific-rank">var.</tp:taxon-name-part> <tp:taxon-name-part taxon-name-part-type="variety" reg="echinospermum">echinospermum</tp:taxon-name-part></tp:taxon-name> (Wallr.) Cuf. and <italic><tp:taxon-name><tp:taxon-name-part taxon-name-part-type="genus" reg="Carex">Carex</tp:taxon-name-part></tp:taxon-name></italic> sp.</p></tp:treatment-sec><tp:treatment-sec sec-type="Additional collections" id="SECID0EVAAG"><title>Additional collections.</title><p>China. Guizhou: Zhenyuan County, Wuyang River, <named-content xmlns:xlink="http://www.w3.org/1999/xlink" content-type="dwc:verbatimCoordinates" xlink:type="simple"><named-content content-type="geo-json" specific-use="{&#34;type&#34;:&#34;Point&#34;,&#34;coordinates&#34;:[108.116667,27.122417]}" id="NCID0E5AAG" xlink:type="simple">27°06'80.7"N, 108°07'00.0"E</named-content></named-content>, elevation 650 m, on rock faces, 3 August 2016, Guo ZY, GZY1608721 (PE and QNUN), GZY1608723 (PE and QNUN), GZY1608724 (PE and QNUN).</p><fig id="F3" position="float" orientation="portrait"><object-id xmlns:xlink="http://www.w3.org/1999/xlink" content-type="doi" xlink:type="simple">10.3897/phytokeys.153.50933.figure3</object-id><object-id xmlns:xlink="http://www.w3.org/1999/xlink" content-type="arpha" xlink:type="simple">8D32BCB9-B016-506A-BBBF-B5FF7AE8F10B</object-id><label>Figure 3.</label><caption><p><italic><tp:taxon-name><tp:taxon-name-part taxon-name-part-type="genus" reg="Paraboea">Paraboea</tp:taxon-name-part> <tp:taxon-name-part taxon-name-part-type="species" reg="dolomitica">dolomitica</tp:taxon-name-part></tp:taxon-name></italic>. <bold>A</bold> Flowering habit <bold>B</bold> opened corolla showing stamens, staminode and pistil <bold>C</bold> pistil with calyx and <bold>D</bold> capsule. Drawn by Zhaowen Wu based on holotype and isotypes.</p></caption><graphic xmlns:xlink="http://www.w3.org/1999/xlink" xlink:href="phytokeys-153-037-g003.jpg" position="float" orientation="portrait" xlink:type="simple" id="oo_432323.jpg"><uri content-type="original_file" xlink:type="simple">https://binary.pensoft.net/fig/432323</uri></graphic></fig></tp:treatment-sec><ref-list><ref id="B8"><mixed-citation xmlns:xlink="http://www.w3.org/1999/xlink" xlink:type="simple"><person-group><name name-style="western"><surname>Li</surname><given-names>ZY</given-names></name><name name-style="western"><surname>Wang</surname><given-names>YZ</given-names></name></person-group> (<year>2004</year>) Plants of <tp:taxon-name><tp:taxon-name-part taxon-name-part-type="family">Gesneriaceae</tp:taxon-name-part></tp:taxon-name> in China. Henan Sciences &amp; Technology Publishing House, Zhengzhou. [In Chinese]</mixed-citation></ref><ref id="B28"><mixed-citation xmlns:xlink="http://www.w3.org/1999/xlink" xlink:type="simple"><person-group><name name-style="western"><surname>Xu</surname><given-names>WB</given-names></name><name name-style="western"><surname>Guo</surname><given-names>J</given-names></name><name name-style="western"><surname>Pan</surname><given-names>B</given-names></name><name name-style="western"><surname>Han</surname><given-names>MQ</given-names></name><name name-style="western"><surname>Liu</surname><given-names>Y</given-names></name><name name-style="western"><surname>Chung</surname><given-names>KF</given-names></name></person-group> (<year>2017a</year>) <article-title>Three new species of <italic><tp:taxon-name><tp:taxon-name-part taxon-name-part-type="genus">Paraboea</tp:taxon-name-part></tp:taxon-name></italic> (<tp:taxon-name><tp:taxon-name-part taxon-name-part-type="family">Gesneriaceae</tp:taxon-name-part></tp:taxon-name>) from limestone karsts of China based on morphological and molecular evidence.</article-title><source>Botanical Studies (Taipei, Taiwan)</source><volume>58</volume>(<issue>1</issue>): <fpage>56</fpage>. <ext-link xlink:type="simple" ext-link-type="doi" xlink:href="10.1186/s40529-017-0207-5">https://doi.org/10.1186/s40529-017-0207-5</ext-link></mixed-citation></ref></ref-list></tp:taxon-treatment>
